# Supplementary material for: Comparative studies of vertebrate iduronate 2-sulfatase (IDS) genes and proteins: evolution of A mammalian X-linked gene
Source: 3 Biotech. 2017 Apr 11;7(1):22. doi: 10.1007/s13205-016-0595-3 (PMC5388652; doi:10.1007/s13205-016-0595-3)
Supplement: Supplementary file 1 — Supplementary Table 1s: Percentage Amino Acid Sequence Identities for Human Arylsulfatase Proteins. Amino acid sequences for the human ARS enzymes were derived from the following: IDS (iduronate 2-sulfatase: UNIPROT: P22304); ARSA (arylsulfatase A: UNIPROT P15289); ARSB (arylsulfatase B: UNIPROT: P15848); STS (sterylsulfatase: UNIPROT P08842); ARSK (arylsulfatase K: UNIPROT: Q6UWY0); SGSH (heparan N-sulfatase: UNIPROT: P51688); SULF1 (extracellular Sulfatase 1: UNIPROT: Q8IWU6); SUMF1 (sulfatase modifying factor 1: UNIPROT: Q8NBK3). (XLSX 45 kb) [file 13205_2016_595_MOESM1_ESM.xlsx]

## Sheet: Sheet1
ARS	IDS	STS	ARSA	ARSB	ARSK	SGSH	SULF1	SUMF1
IDS	100	27	27	25	23	25	22	16
STS	27	100	36	28	22	26	22	14
ARSA	27	36	100	30	23	30	21	14
ARSB	25	28	30	100	18	25	17	17
ARSK	23	22	23	18	100	21	19	18
SGSH	25	26	30	25	21	100	18	15
SULF1	22	22	21	17	19	18	100	17
SUMF1	16	14	14	17	18	15	17	100
